# Supplementary material for: Gene expression identifies heterogeneity of metastatic behavior among high-grade non-translocation associated soft tissue sarcomas
Source: J Transl Med. 2014 Jun 20;12:176. doi: 10.1186/1479-5876-12-176 (PMC4082412; doi:10.1186/1479-5876-12-176)
Supplement: Additional file 2 — Genes over-expressed in LipoD-A vs LipoD-B. [file 1479-5876-12-176-S2.zip]

Archive with 2 entries (2 files):
- Table 2A.pdf
- Table 2B.pdf
